# Supplementary material for: Effect of oral probiotics on clinical efficacy and intestinal flora in elderly severe pneumonia patients
Source: Medicine (Baltimore). 2023 Dec 1;102(48):e36320. doi: 10.1097/MD.0000000000036320 (PMC10695597; doi:10.1097/MD.0000000000036320)
Supplement: Supplementary file 1 [file medi-102-e36320-s001.xls]

## Sheet: Sheet1 (2)
Table S1. Comparison of the relative abundances of bacterial phylum of each sample among Control and Probiotic and Pre-treatment groups.
Group	Phylum	Actinobacteria	Bacteroidetes	Firmicutes	Proteobacteria
Probiotic	Post1_1	0.0110015	0.596345	0.333518	0.0567192
Probiotic	Post1_2	0.383357	0.144444	0.351926	0.0419839
Probiotic	Post1_3	0.0293246	0.557141	0.289351	0.113755
Probiotic	Post1_4	0.00286468	0.237693	0.00236211	0.756552
Probiotic	Post1_5	0.115911	0.174822	0.681972	0.0255347
Probiotic	Post1_6	7.53504e-05	0.376702	0.458356	0.164867
Probiotic	Post1_7	0.0500766	0.100605	0.843793	0.000226023
Control	Post2_1	0.338606	0.369014	0.258456	0.0219209
Control	Post2_2	2.51155e-05	0.000326502	0.00198413	0.997664
Control	Post2_3	0.000903705	0.668767	0.327919	0.00223416
Control	Post2_4	0.00185864	0	0.994173	0.00216004
Control	Post2_5	5.0255e-05	0.00125638	0.0132171	0.983717
Control	Post2_6	0.0151028	0.257803	0.226793	0.24084
Control	Post2_7	0.00717241	0.269567	0.171687	0.548991
Control	Post2_8	0.0258961	7.53523e-05	0.971793	0.00223545
Pre	Pre1_1	0.0010293	0.128085	0.500715	0.0383853
Pre	Pre1_2	0.29952	0.0839631	0.160971	0.0160444
Pre	Pre1_3	0.172006	0.00454431	0.819382	0.000954055
Pre	Pre2_1	0.000678051	0.000853842	0.404119	0.594299
Pre	Pre2_2	0.0233936	0.171285	0.600126	0.0233183
Pre	Pre2_3	0.0697587	0.398087	0.445823	0.0498707
