# Supplementary material for: Effect of oral probiotics on clinical efficacy and intestinal flora in elderly severe pneumonia patients
Source: Medicine (Baltimore). 2023 Dec 1;102(48):e36320. doi: 10.1097/MD.0000000000036320 (PMC10695597; doi:10.1097/MD.0000000000036320)
Supplement: Supplementary file 2 [file medi-102-e36320-s002.xls]

## Sheet: Sheet1
Table S2. PLS-DA features importance among control and pre and probiotic treatment groups.
	comp1.loadings	comp2.loadings	comp3.loadings	VIP	Coefficients	Control	Pre	Probiotic	f.stat	p.value	FDR
Citrobacter	-0.0240346	-0.0862547	-0.0505478	2.13025	64.0054	91.9434	4.0637	96.0092	5.9691	0.010267	0.74326
Massilia	-0.0153649	-0.0889127	-0.0573545	1.92422	57.6789	82.8555	3.66184	86.5194	4.7712	0.021749	0.74326
Ruminococcaceae_UCG-005	0.0472739	0.0884787	0.00385909	2.17994	66.666	95.7652	4.2327	100	3.7037	0.044958	0.74326
